# Supplementary material for: ELGCot3D: a lightweight 3D cotton point cloud segmentation model based on EdgeConv-Local Attention-GCN and semantic feature enhancement
Source: Front Plant Sci. 2026 Feb 6;17:1765604. doi: 10.3389/fpls.2026.1765604 (PMC12920531; doi:10.3389/fpls.2026.1765604)
Supplement: Supplementary file 1 [file DataSheet1.zip]

Archive with 27 entries (27 files):
- Frontiers-Harvard.bst
- Frontiers-Vancouver.bst
- FrontiersinHarvard.cls
- FrontiersinVancouver.cls
- frontiers_Manuscript.tex
- frontiers_SupplementaryMaterial.tex
- frontiers_suppmat.cls
- frontiersinFPHY_FAMS.cls
- test.bib
- logo2.eps
- YM-logo.eps
- YM-logo.pdf
- logo1.eps
- logo2.pdf
- logo1.pdf
- logos.eps
- Figure/2.pdf
- logos.pdf
- Figure/3.pdf
- Figure/4.pdf
- Figure/7.pdf
- Figure/8.pdf
- Figure/10.pdf
- Figure/9.pdf
- Figure/5.pdf
- Figure/6.pdf
- Figure/1.pdf
