# Supplementary material for: ELGCot3D: a lightweight 3D cotton point cloud segmentation model based on EdgeConv-Local Attention-GCN and semantic feature enhancement
Source: Front Plant Sci. 2026 Feb 6;17:1765604. doi: 10.3389/fpls.2026.1765604 (PMC12920531; doi:10.3389/fpls.2026.1765604)
Supplement: Supplementary file 1 [file DataSheet1.zip › test.bib]

@article{zhu2025effect,
  title={The Effect of Agricultural Mechanization Services on the Technical Efficiency of Cotton Production},
  author={Zhu, Yaxue and Wang, Guangyao and Du, Huijuan and Liu, Jiajia and Yang, Qingshan},
  journal={Agriculture},
  volume={15},
  number={11},
  pages={1233},
  year={2025},
  publisher={MDPI}
}
@article{younas2025versatile,
  title={Versatile Applications, Challenges, and Future Prospects of Cottonseed Oil},
  author={Younas, Abia Younas and Parveen, Asma and Waqar, Sundas},
  journal={BinBee--Ar{\i} ve Do{\u{g}}al {\"U}r{\"u}nler Dergisi},
  volume={5},
  number={1},
  pages={24--33},
  year={2025},
  publisher={Bing{\"o}l {\"U}niversitesi}
}
@article{lv2025identification,
  title={Identification of novel antioxidant peptides from cottonseed meal co-fermented with Lactobacillus mucosae LLK-XR1 and acid proteases: In silico screening, molecular simulation, and in vitro functional analysis},
  author={Lv, Liangkang and Lv, Qingqing and Yang, Yang and Xiong, Fengliang and Pei, Shiteng and He, Shanshan and Li, Baiou and Wu, Lijian and Cao, Zhijun and Li, Shengli and others},
  journal={Food Chemistry},
  volume={483},
  pages={144285},
  year={2025},
  publisher={Elsevier}
}
@article{yan2025probiotic,
  title={Probiotic Fermentation of Defatted Cottonseed Meal for Sustainable Foods and Non-Food Applications},
  author={Yan, Zhanqiang and Li, Tian and Zou, Gen and Zhang, Xiaoling and Qu, Lingbo and Wei, Yongjun},
  journal={Microorganisms},
  volume={13},
  number={5},
  pages={1020},
  year={2025},
  publisher={MDPI}
}
@article{oecd2024oecd,
  title={OECD-FAO agricultural outlook 2024--2033},
  author={OECD/FAO},
  journal={OECD},
  year={2024}
}
@article{xiao20243d,
  title={3D reconstruction and characterization of cotton bolls in situ based on UAV technology},
  author={Xiao, Shunfu and Fei, Shuaipeng and Ye, Yulu and Xu, Demin and Xie, Ziwen and Bi, Kaiyi and Guo, Yan and Li, Baoguo and Zhang, Rui and Ma, Yuntao},
  journal={ISPRS Journal of Photogrammetry and Remote Sensing},
  volume={209},
  pages={101--116},
  year={2024},
  publisher={Elsevier}
}
@article{liu2025cottonb,
  title={Cotton metabolism regulatory network: Unraveling key genes and pathways in fiber development and growth regulation},
  author={Liu, Zhao and Fan, Liqiang and Shu, Sheng and Qanmber, Ghulam and Chen, Eryong and Huang, Jinquan and Li, Fuguang and Yang, Zuoren},
  journal={Plant Communications},
  volume={6},
  number={3},
  year={2025},
  publisher={Elsevier}
}
@article{jia2025enhancing,
  title={Enhancing precision nitrogen management for cotton cultivation in arid environments using remote sensing techniques},
  author={Jia, Yonglin and Li, Yi and He, Jianqiang and Biswas, Asim and Siddique, Kadambot HM and Hou, Zhenan and Luo, Honghai and Wang, Chunxia and Xie, Xiangwen},
  journal={Field Crops Research},
  volume={321},
  pages={109689},
  year={2025},
  publisher={Elsevier}
}
@article{li2024identification,
  title={Identification of cotton pest and disease based on CFNet-VoV-GCSP-LSKNet-YOLOv8s: a new era of precision agriculture},
  author={Li, Rujia and He, Yiting and Li, Yadong and Qin, Weibo and Abbas, Arzlan and Ji, Rongbiao and Li, Shuang and Wu, Yehui and Sun, Xiaohai and Yang, Jianping},
  journal={Frontiers in plant science},
  volume={15},
  pages={1348402},
  year={2024},
  publisher={Frontiers Media SA}
}
@article{gupta2005linkage,
  title={Linkage disequilibrium and association studies in higher plants: present status and future prospects},
  author={Gupta, Pushpendra K and Rustgi, Sachin and Kulwal, Pawan L},
  journal={Plant molecular biology},
  volume={57},
  number={4},
  pages={461--485},
  year={2005},
  publisher={Springer}
}
@article{fu2019novel,
  title={A novel image processing algorithm to separate linearly clustered kiwifruits},
  author={Fu, Longsheng and Tola, Elkamil and Al-Mallahi, Ahmad and Li, Rui and Cui, Yongjie},
  journal={Biosystems Engineering},
  volume={183},
  pages={184--195},
  year={2019},
  publisher={Elsevier}
}
@article{wang2018image,
  title={Image segmentation of overlapping leaves based on Chan--Vese model and Sobel operator},
  author={Wang, Zhibin and Wang, Kaiyi and Yang, Feng and Pan, Shouhui and Han, Yanyun},
  journal={Information processing in agriculture},
  volume={5},
  number={1},
  pages={1--10},
  year={2018},
  publisher={Elsevier}
}
@article{sadeghi2019deepcount,
  title={DeepCount: in-field automatic quantification of wheat spikes using simple linear iterative clustering and deep convolutional neural networks},
  author={Sadeghi-Tehran, Pouria and Virlet, Nicolas and Ampe, Eva M and Reyns, Piet and Hawkesford, Malcolm J},
  journal={Frontiers in plant science},
  volume={10},
  pages={1176},
  year={2019},
  publisher={Frontiers Media SA}
}
@article{yi2023ac,
  title={AC-UNet: an improved UNet-based method for stem and leaf segmentation in Betula luminifera},
  author={Yi, Xiaomei and Wang, Jiaoping and Wu, Peng and Wang, Guoying and Mo, Lufeng and Lou, Xiongwei and Liang, Hao and Huang, Huahong and Lin, Erpei and Maponde, Brian Tapiwanashe and others},
  journal={Frontiers in Plant Science},
  volume={14},
  pages={1268098},
  year={2023},
  publisher={Frontiers Media SA}
}
@article{gu2024novel,
  title={Novel 3D photosynthetic traits derived from the fusion of UAV LiDAR point cloud and multispectral imagery in wheat},
  author={Gu, Yangyang and Wang, Yongqing and Wu, Yapeng and Warner, Timothy A and Guo, Tai and Ai, Hongxu and Zheng, Hengbiao and Cheng, Tao and Zhu, Yan and Cao, Weixing and others},
  journal={Remote Sensing of Environment},
  volume={311},
  pages={114244},
  year={2024},
  publisher={Elsevier}
}
@article{minervini2015image,
  title={Image analysis: the new bottleneck in plant phenotyping [applications corner]},
  author={Minervini, Massimo and Scharr, Hanno and Tsaftaris, Sotirios A},
  journal={IEEE signal processing magazine},
  volume={32},
  number={4},
  pages={126--131},
  year={2015},
  publisher={IEEE}
}
@article{gibbs2016approaches,
  title={Approaches to three-dimensional reconstruction of plant shoot topology and geometry},
  author={Gibbs, Jonathon A and Pound, Michael and French, Andrew P and Wells, Darren M and Murchie, Erik and Pridmore, Tony},
  journal={Functional Plant Biology},
  volume={44},
  number={1},
  pages={62--75},
  year={2016},
  publisher={CSIRO Publishing}
}
@article{shen2024organ,
  title={Organ segmentation and phenotypic trait extraction of cotton seedling point clouds based on a 3D lightweight network},
  author={Shen, Jiacheng and Wu, Tan and Zhao, Jiaxu and Wu, Zhijing and Huang, Yanlin and Gao, Pan and Zhang, Li},
  journal={Agronomy},
  volume={14},
  number={5},
  pages={1083},
  year={2024},
  publisher={MDPI}
}
@article{liu2025cottona,
  title={A cotton organ segmentation method with phenotypic measurements from a point cloud using a transformer},
  author={Liu, Fu-Yong and Geng, Hui and Shang, Lin-Yuan and Si, Chun-Jing and Shen, Shi-Quan},
  journal={Plant Methods},
  volume={21},
  number={1},
  pages={37},
  year={2025},
  publisher={Springer}
}
@article{dong2025automatic,
  title={Automatic 3D Plant Organ Instance Segmentation Method Based on PointNeXt and Quickshift++},
  author={Dong, Sifan and Fan, Xueyan and Li, Xiuhua and Liang, Yuming and Zhang, Muqing and Yao, Wei and Yang, Xiping and Wang, Zeping},
  journal={Plant Phenomics},
  pages={100065},
  year={2025},
  publisher={Elsevier}
}
@inproceedings{zhao2021point,
  title={Point transformer},
  author={Zhao, Hengshuang and Jiang, Li and Jia, Jiaya and Torr, Philip HS and Koltun, Vladlen},
  booktitle={Proceedings of the IEEE/CVF international conference on computer vision},
  pages={16259--16268},
  year={2021}
}
@article{qi2017pointnet++,
  title={Pointnet++: Deep hierarchical feature learning on point sets in a metric space},
  author={Qi, Charles Ruizhongtai and Yi, Li and Su, Hao and Guibas, Leonidas J},
  journal={Advances in neural information processing systems},
  volume={30},
  year={2017}
}
@article{ma2022rethinking,
  title={Rethinking network design and local geometry in point cloud: A simple residual MLP framework},
  author={Ma, Xu and Qin, Can and You, Haoxuan and Ran, Haoxi and Fu, Yun},
  journal={arXiv preprint arXiv:2202.07123},
  year={2022}
}
@article{muzahid2020curvenet,
  title={CurveNet: Curvature-based multitask learning deep networks for 3D object recognition},
  author={Muzahid, AAM and Wan, Wanggen and Sohel, Ferdous and Wu, Lianyao and Hou, Li},
  journal={IEEE/CAA Journal of Automatica Sinica},
  volume={8},
  number={6},
  pages={1177--1187},
  year={2020},
  publisher={IEEE}
}
@article{zhu2025corn,
  title={A Corn Point Cloud Stem-Leaf Segmentation Method Based on Octree Voxelization and Region Growing},
  author={Zhu, Qinzhe and Yu, Ming},
  journal={Agronomy},
  volume={15},
  number={3},
  pages={740},
  year={2025},
  publisher={MDPI}
}
@article{turgut2022rosesegnet,
  title={RoseSegNet: An attention-based deep learning architecture for organ segmentation of plants},
  author={Turgut, Kaya and Dutagaci, Helin and Rousseau, David},
  journal={Biosystems Engineering},
  volume={221},
  pages={138--153},
  year={2022},
  publisher={Elsevier}
}
@article{song2025organ,
  title={Organ segmentation and phenotypic information extraction of cotton point clouds based on the CotSegNet network and machine learning},
  author={Song, Jiazheng and Ma, Benxue and Xu, Ying and Yu, Guowei and Xiong, Yongchuang},
  journal={Computers and Electronics in Agriculture},
  volume={236},
  pages={110466},
  year={2025},
  publisher={Elsevier}
}
@article{ghahremani2021deep,
  title={Deep segmentation of point clouds of wheat},
  author={Ghahremani, Morteza and Williams, Kevin and Corke, Fiona MK and Tiddeman, Bernard and Liu, Yonghuai and Doonan, John H},
  journal={Frontiers in Plant Science},
  volume={12},
  pages={608732},
  year={2021},
  publisher={Frontiers Media SA}
}
@article{zhang2019review,
  title={A review of deep learning-based semantic segmentation for point cloud},
  author={Zhang, Jiaying and Zhao, Xiaoli and Chen, Zheng and Lu, Zhejun},
  journal={IEEE access},
  volume={7},
  pages={179118--179133},
  year={2019},
  publisher={IEEE}
}
@article{zhang2023deep,
  title={Deep-learning-based point cloud semantic segmentation: A survey},
  author={Zhang, Rui and Wu, Yichao and Jin, Wei and Meng, Xiaoman},
  journal={Electronics},
  volume={12},
  number={17},
  pages={3642},
  year={2023},
  publisher={MDPI}
}
@inproceedings{qi2017pointnet,
  title={Pointnet: Deep learning on point sets for 3d classification and segmentation},
  author={Qi, Charles R and Su, Hao and Mo, Kaichun and Guibas, Leonidas J},
  booktitle={Proceedings of the IEEE conference on computer vision and pattern recognition},
  pages={652--660},
  year={2017}
}
@incollection{taud2017multilayer,
  title={Multilayer perceptron (MLP)},
  author={Taud, Hind and Mas, Jean-Franccois},
  booktitle={Geomatic approaches for modeling land change scenarios},
  pages={451--455},
  year={2017},
  publisher={Springer}
}
@inproceedings{li2022adjustable,
  title={An adjustable farthest point sampling method for approximately-sorted point cloud data},
  author={Li, Jingtao and Zhou, Jian and Xiong, Yan and Chen, Xing and Chakrabarti, Chaitali},
  booktitle={2022 IEEE workshop on signal processing systems (SiPS)},
  pages={1--6},
  year={2022},
  organization={IEEE}
}
@article{bhatti2023deep,
  title={Deep learning with graph convolutional networks: An overview and latest applications in computational intelligence},
  author={Bhatti, Uzair Aslam and Tang, Hao and Wu, Guilu and Marjan, Shah and Hussain, Aamir},
  journal={International Journal of Intelligent Systems},
  volume={2023},
  number={1},
  pages={8342104},
  year={2023},
  publisher={Wiley Online Library}
}
@inproceedings{shi2020point,
  title={Point-gnn: Graph neural network for 3d object detection in a point cloud},
  author={Shi, Weijing and Rajkumar, Raj},
  booktitle={Proceedings of the IEEE/CVF conference on computer vision and pattern recognition},
  pages={1711--1719},
  year={2020}
}
@article{phan2018dgcnn,
  title={Dgcnn: A convolutional neural network over large-scale labeled graphs},
  author={Phan, Anh Viet and Le Nguyen, Minh and Nguyen, Yen Lam Hoang and Bui, Lam Thu},
  journal={Neural Networks},
  volume={108},
  pages={533--543},
  year={2018},
  publisher={Elsevier}
}
@article{li2018pointcnn,
  title={Pointcnn: Convolution on x-transformed points},
  author={Li, Yangyan and Bu, Rui and Sun, Mingchao and Wu, Wei and Di, Xinhan and Chen, Baoquan},
  journal={Advances in neural information processing systems},
  volume={31},
  year={2018}
}
@article{zhu2024crops3d,
  title={Crops3D: a diverse 3D crop dataset for realistic perception and segmentation toward agricultural applications},
  author={Zhu, Jianzhong and Zhai, Ruifang and Ren, He and Xie, Kai and Du, Aobo and He, Xinwei and Cui, Chenxi and Wang, Yinghua and Ye, Junli and Wang, Jiashi and others},
  journal={Scientific Data},
  volume={11},
  number={1},
  pages={1438},
  year={2024},
  publisher={Nature Publishing Group UK London}
}
@article{kipf2016semi,
  title={Semi-supervised classification with graph convolutional networks},
  author={Kipf, TN},
  journal={arXiv preprint arXiv:1609.02907},
  year={2016}
}
@article{wang2019dynamic,
  title={Dynamic graph cnn for learning on point clouds},
  author={Wang, Yue and Sun, Yongbin and Liu, Ziwei and Sarma, Sanjay E and Bronstein, Michael M and Solomon, Justin M},
  journal={ACM Transactions on Graphics (tog)},
  volume={38},
  number={5},
  pages={1--12},
  year={2019},
  publisher={Acm New York, NY, USA}
}
@inproceedings{harley2017segmentation,
  title={Segmentation-aware convolutional networks using local attention masks},
  author={Harley, Adam W and Derpanis, Konstantinos G and Kokkinos, Iasonas},
  booktitle={Proceedings of the IEEE International Conference on Computer Vision},
  pages={5038--5047},
  year={2017}
}
@article{zhang2023high,
  title={High-throughput phenotyping of plant leaf morphological, physiological, and biochemical traits on multiple scales using optical sensing},
  author={Zhang, Huichun and Wang, Lu and Jin, Xiuliang and Bian, Liming and Ge, Yufeng},
  journal={The crop journal},
  volume={11},
  number={5},
  pages={1303--1318},
  year={2023},
  publisher={Elsevier}
}
@article{gene2020fruit,
  title={Fruit detection and 3D location using instance segmentation neural networks and structure-from-motion photogrammetry},
  author={Gen{\'e}-Mola, Jordi and Sanz-Cortiella, Ricardo and Rosell-Polo, Joan R and Morros, Josep-Ramon and Ruiz-Hidalgo, Javier and Vilaplana, Ver{\'o}nica and Gregorio, Eduard},
  journal={Computers and Electronics in Agriculture},
  volume={169},
  pages={105165},
  year={2020},
  publisher={Elsevier}
}
@article{wei2025method,
  title={A Method for Sesame (Sesamum indicum L.) Organ Segmentation and Phenotypic Parameter Extraction Based on CAVF-PointNet++},
  author={Wei, Xinyuan and Wang, Qiang and Li, Kaixuan and Zhang, Wuping},
  journal={Plants},
  volume={14},
  number={18},
  pages={2898},
  year={2025},
  publisher={MDPI}
}
@inproceedings{saeed2021plant,
  title={Plant organ segmentation from point clouds using Point-Voxel CNN},
  author={Saeed, Farah and Li, Changying},
  booktitle={2021 ASABE annual international virtual meeting},
  pages={1},
  year={2021},
  organization={American Society of Agricultural and Biological Engineers}
}
@article{guo2023improved,
  title={Improved 3D point cloud segmentation for accurate phenotypic analysis of cabbage plants using deep learning and clustering algorithms},
  author={Guo, Ruichao and Xie, Jilong and Zhu, Jiaxi and Cheng, Ruifeng and Zhang, Yi and Zhang, Xihai and Gong, Xinjing and Zhang, Ruwen and Wang, Hao and Meng, Fanfeng},
  journal={Computers and Electronics in Agriculture},
  volume={211},
  pages={108014},
  year={2023},
  publisher={Elsevier}
}
@article{hao2024automatic,
  title={Automatic acquisition, analysis and wilting measurement of cotton 3D phenotype based on point cloud},
  author={Hao, Haoyuan and Wu, Sheng and Li, YuanKun and Wen, Weiliang and Zhang, Yongjiang and Zhuang, Lvhan and Xu, Longqin and Li, Hongxin and Guo, Xinyu and Liu, Shuangyin and others},
  journal={Biosystems Engineering},
  volume={239},
  pages={173--189},
  year={2024},
  publisher={Elsevier}
}
@article{sun2020three,
  title={Three-dimensional photogrammetric mapping of cotton bolls in situ based on point cloud segmentation and clustering},
  author={Sun, Shangpeng and Li, Changying and Chee, Peng W and Paterson, Andrew H and Jiang, Yu and Xu, Rui and Robertson, Jon S and Adhikari, Jeevan and Shehzad, Tariq},
  journal={ISPRS Journal of Photogrammetry and Remote Sensing},
  volume={160},
  pages={195--207},
  year={2020},
  publisher={Elsevier}
}
@article{chen2025calculation,
  title={A calculation method for cotton phenotypic traits based on unmanned aerial vehicle LiDAR combined with a three-dimensional deep neural network},
  author={Chen, Xiaoshuai and Wen, Sheng and Zhang, Lei and Lan, Yubin and Ge, Yufeng and Hu, Yongjian and Luo, Shaoyong},
  journal={Computers and Electronics in Agriculture},
  volume={230},
  pages={109857},
  year={2025},
  publisher={Elsevier}
}
@article{yang2025planesegnet,
  title={PlaneSegNet: A deep learning network with plane attention for plant point cloud segmentation in agricultural environments},
  author={Yang, Xin and Xu, Chenyi and Wang, Yan and Feng, Ruixia and Yu, Jinshi and Su, Zichen and Miao, Teng and Xu, Tongyu},
  journal={Artificial Intelligence in Agriculture},
  year={2025},
  publisher={Elsevier}
}
@article{lin2022segmentation,
  title={Segmentation and stratification methods of field maize terrestrial LiDAR point cloud},
  author={Lin, Chengda and Hu, Fangzheng and Peng, Junwen and Wang, Jing and Zhai, Ruifang},
  journal={Agriculture},
  volume={12},
  number={9},
  pages={1450},
  year={2022},
  publisher={MDPI}
}
@article{yao2025automated,
  title={Automated measurement of field crop phenotypic traits using UAV 3D point clouds and an improved PointNet++},
  author={Yao, Jiatong and Wang, Wei and Fu, Hongyu and Deng, Zhehong and Cui, Guoxian and Wang, Shuaibin and Wang, Dong and She, Wei and Cao, Xiaolan},
  journal={Frontiers in Plant Science},
  volume={16},
  pages={1654232},
  year={2025},
  publisher={Frontiers}
}
